# Supplementary material for: Phase 2 study of irinotecan plus cetuximab rechallenge as third-line treatment in KRAS wild-type metastatic colorectal cancer: JACCRO CC-08
Source: Br J Cancer. 2020 Aug 31;123(10):1490–5. doi: 10.1038/s41416-020-01042-w (PMC7652864; doi:10.1038/s41416-020-01042-w)
Supplement: Supplementary file 4 — Supplementary Table 1. Median progression-free survival and overall survival with hazard ratios using various cut-off values for cetuximab-free interval [file 41416_2020_1042_MOESM4_ESM.xlsx]

## Sheet: Sheet1
Cut-off value of CFI	CFI group	PFS			OS
		median PFS	HR (95%CI)	p value	median OS	HR (95%CI)	p value
4.4 months	Short CFI (< 4.4 months)	1.6 months	0.3 (0.07-1.32)	0.11	4.6 months	0.27 (0.06-1.20)	0.09
	Long CFI (≥ 4.4 months)	2.6 months			8.7 months
6 months	Short CFI (< 6.0 months)	2.3 months	0.5 (0.20-1.29)	0.15	7.0 months	0.34 (0.13-0.90)	0.03
	Long CFI (≥ 6.0 months)	2.7 months			9.2 months
8.8 months	Short CFI (< 8.8 months)	2.2 months	0.43 (0.19-0.96)	0.04	6.2 months	0.52 (0.24-1.12)	0.09
	Long CFI (≥ 8.8 months)	3.2 months			9.6 months
